# Supplementary material for: Consequences of the Early Phase of the COVID-19 Pandemic for Home-Healthcare Recipients in Norway: A Nursing Perspective
Source: Healthcare (Basel). 2023 Jan 25;11(3):346. doi: 10.3390/healthcare11030346 (PMC9914130; doi:10.3390/healthcare11030346)
Supplement: Supplementary file 1 [file healthcare-11-00346-s001.zip]

Archive with 1 entries (1 files):
- healthcare-2144150-supplementary.pdf
